# Supplementary material for: Co-occurrence pattern of congeneric tree species provides conflicting evidence for competition relatedness hypothesis
Source: PeerJ. 2021 Nov 2;9:e12150. doi: 10.7717/peerj.12150 (PMC8570171; doi:10.7717/peerj.12150)
Supplement: Supplemental Information 2 [file peerj-09-12150-s002.zip]

Archive with 50 entries (45 files):
- Rawdata_and_code_for_Fig.3/
- __MACOSX/._Rawdata_and_code_for_Fig.3
- Rawdata_and_code_for_Fig.3/.DS_Store
- __MACOSX/Rawdata_and_code_for_Fig.3/._.DS_Store
- Rawdata_and_code_for_Fig.3/code/
- __MACOSX/Rawdata_and_code_for_Fig.3/._code
- Rawdata_and_code_for_Fig.3/data/
- __MACOSX/Rawdata_and_code_for_Fig.3/._data
- Rawdata_and_code_for_Fig.3/code/plot.R
- __MACOSX/Rawdata_and_code_for_Fig.3/code/._plot.R
- Rawdata_and_code_for_Fig.3/code/.DS_Store
- __MACOSX/Rawdata_and_code_for_Fig.3/code/._.DS_Store
- Rawdata_and_code_for_Fig.3/data/.DS_Store
- __MACOSX/Rawdata_and_code_for_Fig.3/data/._.DS_Store
- Rawdata_and_code_for_Fig.3/data/original_data/
- __MACOSX/Rawdata_and_code_for_Fig.3/data/._original_data
- Rawdata_and_code_for_Fig.3/data/data_for_plot/
- __MACOSX/Rawdata_and_code_for_Fig.3/data/._data_for_plot
- Rawdata_and_code_for_Fig.3/data/original_data/Liana_4ha.csv
- __MACOSX/Rawdata_and_code_for_Fig.3/data/original_data/._Liana_4ha.csv
- Rawdata_and_code_for_Fig.3/data/original_data/Shrub_0.1ha.csv
- __MACOSX/Rawdata_and_code_for_Fig.3/data/original_data/._Shrub_0.1ha.csv
- Rawdata_and_code_for_Fig.3/data/original_data/Tree_0.1ha.csv
- __MACOSX/Rawdata_and_code_for_Fig.3/data/original_data/._Tree_0.1ha.csv
- Rawdata_and_code_for_Fig.3/data/original_data/Shrub_4ha.csv
- __MACOSX/Rawdata_and_code_for_Fig.3/data/original_data/._Shrub_4ha.csv
- Rawdata_and_code_for_Fig.3/data/original_data/Tree_64ha.csv
- Rawdata_and_code_for_Fig.3/data/original_data/Shrub_64ha.csv
- __MACOSX/Rawdata_and_code_for_Fig.3/data/original_data/._Shrub_64ha.csv
- Rawdata_and_code_for_Fig.3/data/original_data/Liana_16ha.csv
- __MACOSX/Rawdata_and_code_for_Fig.3/data/original_data/._Liana_16ha.csv
- Rawdata_and_code_for_Fig.3/data/original_data/Liana_36ha.csv
- __MACOSX/Rawdata_and_code_for_Fig.3/data/original_data/._Liana_36ha.csv
- Rawdata_and_code_for_Fig.3/data/original_data/Liana_64ha.csv
- __MACOSX/Rawdata_and_code_for_Fig.3/data/original_data/._Liana_64ha.csv
- Rawdata_and_code_for_Fig.3/data/original_data/Shrub_16ha.csv
- __MACOSX/Rawdata_and_code_for_Fig.3/data/original_data/._Shrub_16ha.csv
- Rawdata_and_code_for_Fig.3/data/original_data/Liana_0.1ha.csv
- __MACOSX/Rawdata_and_code_for_Fig.3/data/original_data/._Liana_0.1ha.csv
- Rawdata_and_code_for_Fig.3/data/original_data/Shrub_36ha.csv
- __MACOSX/Rawdata_and_code_for_Fig.3/data/original_data/._Shrub_36ha.csv
- Rawdata_and_code_for_Fig.3/data/original_data/Tree_4ha.csv
- Rawdata_and_code_for_Fig.3/data/original_data/Tree_36ha.csv
- Rawdata_and_code_for_Fig.3/data/original_data/Tree_16ha.csv
- Rawdata_and_code_for_Fig.3/data/data_for_plot/Liana.csv
- __MACOSX/Rawdata_and_code_for_Fig.3/data/data_for_plot/._Liana.csv
- Rawdata_and_code_for_Fig.3/data/data_for_plot/Tree.csv
- __MACOSX/Rawdata_and_code_for_Fig.3/data/data_for_plot/._Tree.csv
- Rawdata_and_code_for_Fig.3/data/data_for_plot/Shrub.csv
- __MACOSX/Rawdata_and_code_for_Fig.3/data/data_for_plot/._Shrub.csv
