# Supplementary material for: Co-occurrence pattern of congeneric tree species provides conflicting evidence for competition relatedness hypothesis
Source: PeerJ. 2021 Nov 2;9:e12150. doi: 10.7717/peerj.12150 (PMC8570171; doi:10.7717/peerj.12150)
Supplement: Supplemental Information 2 [file peerj-09-12150-s002.zip › Rawdata_and_code_for_Fig.3/code/plot.R]

data<-read.csv("/Tree.csv")
data2<-read.csv("Shrub.csv")
data3<-read.csv("Liana.csv")

par(mfrow=c(3, 1))
plot(S.G.ratio~Area,data=data,ylim=c(0.9,1.6),cex=2,pch=16,xlab="Spatial scale(ha)",ylab="S/G ratio")
arrows(data$Area,data$Upper,data$Area,data$Lower,length=.05,angle=90,code=3)
title("Tree",adj=0)
abline(h=1,col="red",lwd=1)

plot(S.G.ratio~Area,data=data2,ylim=c(0.9,1.6),cex=2,pch=16,xlab="Spatial scale(ha)",ylab="S/G ratio")
arrows(data2$Area,data2$Upper,data2$Area,data2$Lower,length=.05,angle=90,code=3)
title("Shrub",adj=0)
abline(h=1,col="red",lwd=1)

plot(S.G.ratio~Area,data=data3,ylim=c(0.9,1.6),cex=2,pch=16,xlab="Spatial scale(ha)",ylab="S/G ratio")
arrows(data3$Area,data3$Upper,data3$Area,data3$Lower,length=.05,angle=90,code=3)
title("Liana",adj=0)
abline(h=1,col="red",lwd=1)
