# Supplementary material for: Co-occurrence pattern of congeneric tree species provides conflicting evidence for competition relatedness hypothesis
Source: PeerJ. 2021 Nov 2;9:e12150. doi: 10.7717/peerj.12150 (PMC8570171; doi:10.7717/peerj.12150)
Supplement: Supplemental Information 2 [file peerj-09-12150-s002.zip › Rawdata_and_code_for_Fig.3/data/original_data/Tree_0.1ha.csv]

x
1.11111111111111
1.05882352941176
1.3
1.14285714285714
1
1
1
1
1.2
1.14285714285714
1
1.125
1.25
1.125
1.42857142857143
1.16666666666667
1.5
1.375
1.25
1.25
1.57142857142857
1.33333333333333
1.25
1.41666666666667
1.11111111111111
1.25
1.5
1.8
1.33333333333333
1.25
