# Supplementary material for: Co-occurrence pattern of congeneric tree species provides conflicting evidence for competition relatedness hypothesis
Source: PeerJ. 2021 Nov 2;9:e12150. doi: 10.7717/peerj.12150 (PMC8570171; doi:10.7717/peerj.12150)
Supplement: Supplemental Information 2 [file peerj-09-12150-s002.zip › Rawdata_and_code_for_Fig.3/data/original_data/Shrub_4ha.csv]

x
1
1
1
1
1
1
1
1
1
1
1
1
