# Supplementary material for: Co-occurrence pattern of congeneric tree species provides conflicting evidence for competition relatedness hypothesis
Source: PeerJ. 2021 Nov 2;9:e12150. doi: 10.7717/peerj.12150 (PMC8570171; doi:10.7717/peerj.12150)
Supplement: Supplemental Information 2 [file peerj-09-12150-s002.zip › Rawdata_and_code_for_Fig.3/data/original_data/Tree_4ha.csv]

x
1.2
1.42857142857143
1.30769230769231
1.54545454545455
1.33333333333333
1.3125
1.35714285714286
1.29411764705882
1.25
1.46153846153846
1.57142857142857
1.41176470588235
