# Supplementary material for: Co-occurrence pattern of congeneric tree species provides conflicting evidence for competition relatedness hypothesis
Source: PeerJ. 2021 Nov 2;9:e12150. doi: 10.7717/peerj.12150 (PMC8570171; doi:10.7717/peerj.12150)
Supplement: Supplemental Information 2 [file peerj-09-12150-s002.zip › Rawdata_and_code_for_Fig.3/data/original_data/Tree_16ha.csv]

x
1.57142857142857
1.6
1.6875
1.27777777777778
1.35294117647059
1.47368421052632
1.33333333333333
1.44444444444444
1.45
