# Supplementary material for: Co-occurrence pattern of congeneric tree species provides conflicting evidence for competition relatedness hypothesis
Source: PeerJ. 2021 Nov 2;9:e12150. doi: 10.7717/peerj.12150 (PMC8570171; doi:10.7717/peerj.12150)
Supplement: Supplemental Information 2 [file peerj-09-12150-s002.zip › Rawdata_and_code_for_Fig.3/data/data_for_plot/Liana.csv]

S/G ratio	SD	Area	Upper	Lower
1.041666667	0.127747581	0.1	1.169414248	0.913919086
1.078787879	0.132781226	4	1.211569105	0.946006653
1.056613757	0.081199264	16	1.137813021	0.975414493
1.171428571	0.144278642	36	1.315707213	1.027149929
1.285714286	0	64	1.285714286	1.285714286
