# Supplementary material for: Co-occurrence pattern of congeneric tree species provides conflicting evidence for competition relatedness hypothesis
Source: PeerJ. 2021 Nov 2;9:e12150. doi: 10.7717/peerj.12150 (PMC8570171; doi:10.7717/peerj.12150)
Supplement: Supplemental Information 2 [file peerj-09-12150-s002.zip › Rawdata_and_code_for_Fig.3/data/data_for_plot/Tree.csv]

S/G ratio	SD	Area	Upper	Lower
1.241392001	0.188993398	0.1	1.430385399	1.052398603
1.389267391	0.113013681	4	1.502281072	1.27625371
1.465678835	0.126808053	16	1.592486888	1.338870782
1.463744589	0.063408739	36	1.527153328	1.40033585
1.5	0	64	1.5	1.5
