# Supplementary material for: Co-occurrence pattern of congeneric tree species provides conflicting evidence for competition relatedness hypothesis
Source: PeerJ. 2021 Nov 2;9:e12150. doi: 10.7717/peerj.12150 (PMC8570171; doi:10.7717/peerj.12150)
Supplement: Supplemental Information 2 [file peerj-09-12150-s002.zip › Rawdata_and_code_for_Fig.3/data/data_for_plot/Shrub.csv]

S/G ratio	SD	Area	Upper	Lower
1	0	0.1	1	1
1	0	4	1	1
1	0	16	1	1
1.040064103	0.01825589	36	1.058319993	1.021808213
1.066666667	0	64	1.066666667	1.066666667
