# Supplementary material for: Co-occurrence pattern of congeneric tree species provides conflicting evidence for competition relatedness hypothesis
Source: PeerJ. 2021 Nov 2;9:e12150. doi: 10.7717/peerj.12150 (PMC8570171; doi:10.7717/peerj.12150)
Supplement: Supplemental Information 3 [file peerj-09-12150-s003.zip]

Archive with 16 entries (13 files):
- Rawdata_and_code_for_Fig.4/
- __MACOSX/._Rawdata_and_code_for_Fig.4
- Rawdata_and_code_for_Fig.4/.DS_Store
- __MACOSX/Rawdata_and_code_for_Fig.4/._.DS_Store
- Rawdata_and_code_for_Fig.4/code/
- __MACOSX/Rawdata_and_code_for_Fig.4/._code
- Rawdata_and_code_for_Fig.4/data/
- __MACOSX/Rawdata_and_code_for_Fig.4/._data
- Rawdata_and_code_for_Fig.4/code/C-score.R
- __MACOSX/Rawdata_and_code_for_Fig.4/code/._C-score.R
- Rawdata_and_code_for_Fig.4/data/Prunus.csv
- __MACOSX/Rawdata_and_code_for_Fig.4/data/._Prunus.csv
- Rawdata_and_code_for_Fig.4/data/Carpinus.csv
- __MACOSX/Rawdata_and_code_for_Fig.4/data/._Carpinus.csv
- Rawdata_and_code_for_Fig.4/data/Quercus.csv
- __MACOSX/Rawdata_and_code_for_Fig.4/data/._Quercus.csv
