# Supplementary material for: Co-occurrence pattern of congeneric tree species provides conflicting evidence for competition relatedness hypothesis
Source: PeerJ. 2021 Nov 2;9:e12150. doi: 10.7717/peerj.12150 (PMC8570171; doi:10.7717/peerj.12150)
Supplement: Supplemental Information 3 [file peerj-09-12150-s003.zip › Rawdata_and_code_for_Fig.4/data/Prunus.csv]

	Prunus jamasakura	Prunus spinulosa
A1	0	0
B1	0	1
C1	0	1
D0	0	1
D1	0	0
D2	0	0
D3	0	0
D4	0	1
D5	0	1
E1	1	1
E2	0	0
E3	0	0
E4	1	1
E5	0	1
F1	0	0
F2	0	1
F3	0	1
F4	0	1
F5	0	1
G1	1	0
G2	1	1
G3	0	0
G4	0	1
G5	1	1
H1	0	0
H2	0	0
H3	0	0
H4	0	0
H5	1	0
H6	1	0
