# Supplementary material for: Co-occurrence pattern of congeneric tree species provides conflicting evidence for competition relatedness hypothesis
Source: PeerJ. 2021 Nov 2;9:e12150. doi: 10.7717/peerj.12150 (PMC8570171; doi:10.7717/peerj.12150)
Supplement: Supplemental Information 3 [file peerj-09-12150-s003.zip › Rawdata_and_code_for_Fig.4/data/Quercus.csv]

	Quercus acuta	Quercus gilva	Quercus glauca	Quercus myrsinifolia	Quercus salicina	Quercus sessilifolia
A1	0	0	1	0	0	0
B1	0	0	0	0	1	1
C1	0	0	1	0	1	1
D0	0	0	1	0	1	0
D1	0	0	0	0	0	1
D2	0	0	1	0	0	0
D3	0	0	0	1	0	0
D4	0	0	1	0	0	0
D5	0	1	0	0	1	1
E1	0	0	0	0	0	1
E2	0	0	0	0	0	1
E3	0	1	1	0	0	1
E4	0	0	0	0	1	0
E5	0	1	0	0	1	0
F1	0	0	1	0	1	1
F2	0	0	1	0	0	1
F3	1	1	1	0	1	1
F4	0	0	1	1	1	1
F5	0	1	0	0	1	1
G1	0	0	1	0	1	1
G2	0	0	1	0	1	1
G3	1	1	1	0	0	1
G4	1	1	0	0	0	1
G5	1	1	1	0	1	1
H1	0	0	0	0	1	1
H2	1	0	0	0	1	1
H3	1	0	0	0	1	1
H4	1	0	0	0	1	1
H5	1	1	1	0	0	1
H6	0	0	1	0	1	1
